# Supplementary material for: Increased risk of refeeding syndrome–like hypophosphatemia with high initial amino acid intake in small-for-gestational-age, extremely-low-birthweight infants
Source: PLoS One. 2019 Aug 23;14(8):e0221042. doi: 10.1371/journal.pone.0221042 (PMC6707589; doi:10.1371/journal.pone.0221042)
Supplement: S1 File — (XLSX) [file pone.0221042.s001.xlsx]

## Sheet: Sheet1
no	period	hd	ga_w	ga_d	bwt	male2	sga2	csec2	as1	as5	ant_stero	chorio_p	pih	gdm	bwt_7d	bwt_14	bwt_28	bwt_141d	ca36wwt	dwt	wtlosshd	maxwtloss	mwtp	fullfeeding	pvl	ropmax	rop2	rop_laser	rds	intu_d	vent_d	o2day	bpd	bpd_m	nec	pda	sepsis	xdexa	mortality	ivh3	nec2	total_v1	total_en_v1	lipid1	total_v2	total_en_v2	lipid2	total_v3	total_en_v3
1	1	158	23	3	530	1	1	2	5	7	2	2	1	1	470	530	660	0	950	660	7	470	11.3	116	1	2	2	2	2	67	120	136	3	2	1	2	2	1	2	1	1	57.3	2	2.3	84	0	5	92.5	6
2	1	121	23	3	520	2	1	2	3	7	2	2	1	1	470	530	560	10	1340	570	4	420	19.2	106	1	1	1	2	2	51	81	81	3	2	1	2	2	2	2	1	1	42.8	5.8	0.8	69.4	5.9	4.7	93.8	6
3	1	109	23	4	700	2	1	1	3	7	1	1	1	1	610	760	700	60	1940	680	4	600	14.3	69	1	3	2	1	2	34	51	51	1	1	1	2	1	2	2	1	1	61.4	0	0	68.1	5.7	1.7	97.8	0
4	1	250	27	0	690	2	2	1	6	8	2	1	2	1	670	700	840	10	1220	860	4	640	7.2	36	1	1	1	1	2	27	69	69	1	1	2	2	1	2	2	1	2	60	0	0	70.7	0	1.6	79.5	0
5	1	15	23	5	610	1	1	1	5	8	2	2	1	1	610	700		90		.	7	590	3.3		1			1	2	15	15	15	5	5	3	2	1	1	1	2	2	75.9	3.3	2.3	63.7	6	4.5	70.9	3
6	1	42	23	5	640	2	1	1	5	7	2	2	1	1	580	660	880	20	1290	910	4	570	10.9		1			1	2	42	42	42	5	5	3	2	2	1	1	1	2	62.8	0	1.8	72.5	7	4	88.3	3
7	1	91	25	1	880	1	1	2	4	6	1	1	1	1	820	860	1120	-20	2080	1110	6	810	8	79	2	1	1	1	2	32	73	73	1	1	0	2	1	2	2	2	1	57.8	0	0	64	4	1.5	68.1	7
8	1	100	25	1	720	2	1	2	6	8	2	1	1	1	700	770	880	50	1815	880	8	680	5.6	68	1	3	2	2	2	34	74	74	1	1	0	2	2	2	2	2	1	39.2	3	1.6	64.8	5	3.2	66.6	4
9	1	151	25	1	800	2	1	2	4	5	2	1	1	1	760	820	980	20	1770	1020	4	750	6.3	75	1	3	2	2	2	37	103	121	3	2	0	2	1	2	2	1	1	60	0	3	62.1	3.8	3	69.8	8.9
10	1	131	24	3	630	1	1	1	7	8	2	2	1	1	570	660	860	30	1570	860	5	560	11.1	82	1	2	2	1	2	53	100	100	3	2	0	2	1	2	2	1	1	54.9	4.7	2	65.8	3	3.8	88.4	3.4
11	1	18	27	0	500	2	2	2	4	6	1	1	1	1	490	600		100		.	3	470	6		2			1	2	20	20	20	5	5	3	2	1	1	1	1	2	65.2	0	4.8	82.7	0	4.9	84	4
12	1	201	23	2	400	2	2	2	3	4	2	2	1	1	450	480	560	80	1230	560				98	1	3	2	2	2	87	170	170	3	2	1	2	2	2	2	1	1	0	0	0	62	0	3.3	62.4	4.5
13	1	82	27	3	830	2	1	2	6	9	2	1	2	1	770	840	970	10	1555	980	6	750	9.6	42	1	1	1	1	2	1	50	53	2	2	0	2	1	1	2	1	1	51.6	9.6	1.3	71.2	7.4	2.7	79.5	5
14	1	91	25	2	830	1	1	2	4	7	1	2	1	1	770	790	960	-40	1790	1020	5	730	12	58	1	0	1	1	2	38	57	57	1	1	1	2	1	2	2	1	1	0	0	0	51.7	0	1.3	67.6	0
15	1	138	24	3	730	2	1	2	4	5	2	2	1	1	620	680	810	-50	1710	830	5	620	15.1	66	1	3	2	1	2	72	79	125	2	2	0	2	1	2	2	2	1	45.7	0	1.6	70.5	4.3	3.4	92.4	2.9
16	1	131	23	5	580	2	1	1	5	8	2	1	1	1	470	510	550	-70	1300	540	9	450	22.4	115	1	2	2	1	2	56	119	119	3	2	0	2	1	2	2	2	1	23.6	1.7	0	76.9	7	4.5	96.1	5.7
17	1	127	23	5	520	1	1	1	5	6	2	1	1	1	420	550	590	30	1220	580	6	420	19.2	69	1	2	2	2	2	55	111	112	3	2	0	2	1	2	2	2	1	43.9	0	0	70.8	8.2	2.4	92.2	4.3
18	1	50	30	5	900	2	1	2	4	7	2	1	1	1	960	1060	1390	160	1740	1390				27	1	0	1	1	2	1	16	16	0	1	0	2	1	1	2	1	1	62.9	0	0	84.42	4	1.12	74.9	0
19	1	96	26	6	860	2	1	2	3	7	1	1	1	2	770	840	1080	-20	1925	1110	4	770	10.5	77	1	2	2	1	2	1	38	38	2	2	0	2	1	1	2	1	1	61.6	6	0	70.3	6	1.5	83.5	5
20	1	93	24	4	700	1	1	1	3	8	2	2	1	1	640	720	750	20	1330	740	4	630	10		1	3	2	1	2	56	93	93	2	2	1	2	1	2	1	1	1	59.4	0	0	57.3	0	1.1	81	9.4
21	1	76	28	2	970	2	1	1	5	8	2	1	1	1	950	1050	1330	80	1845	1350	5	890	8.2		1	0	1	1	2	2	34	41	1	1	1	2	1	1	2	1	1	59.9	0	2.3	72.1	10	6.6	87.2	20
22	1	116	24	6	770	1	1	2	3	7	2	2	1	1	710	800	1040	30	1870	1030	5	700	9.1	86	1	3	2	2	2	45	61	61	2	2	0	2	1	2	2	1	1	58.2	0	0	74.7	0	2.4	88	3
23	1	109	24	6	790	2	1	2	4	6	2	2	1	1	770	960	1130	170	2140	1160	5	760	3.8	72	1	2	2	2	2	39	87	87	2	2	0	2	1	2	2	1	1	57.87	0	0	62.1	3.7	2.3	82.5	3.9
24	1	11	23	0	560	2	1	2	4	7	2	2	1	1	470					.	5	460	17.9		1			1	2	11	11	11	0	1	0	2	1	2	1	1	1	60	0	0	70.7	6	2.4	93.1	4
25	1	3	30	3	510	1	2	2	4	5	2	1	1	1						.	2	470	7.8		1	0	1	1	2	3	3	3	0	1	1	2	1	2	1	1	1	64	0	0	76.8	6.5	2.8
26	1	41	30	6	920	1	2	2	6	7	1	1	2	1	880	1060	1375	140	1650	1380	4	840	8.7	11	1	0	1	1	2	1	1	1	0	1	1	2	1	1	2	1	1	58.6	0	0	69.6	10	2.1	93.7	9.2
27	1	118	24	4	630	1	1	2	4	8	2	1	1	1	580	620	810	-10	1815	810	4	560	11.1	60	1	3	2	1	2	35	44	44	1	1	0	2	2	2	2	1	1	0	0	0	68.1	0	2.1	82.8	0
28	1	111	24	4	710	1	1	2	5	7	2	1	1	1	660	710	850	0	1920	820	6	620	12.7	59	1	3	2	1	2	47	82	82	2	2	0	2	1	2	2	1	1	16.8	0	0	61.3	0	1.7	79.5	0
29	1	118	25	4	470	2	2	2	5	7	2	1	2	1	490	490	650	20	1320	620	3	460	2.1	76	1	3	2	1	2	94	136	42	2	2	1	2	2	2	1	1	1	62.2	0	5.1	70.1	0	5.2	86.6	0
30	1	127	25	3	700	2	1	2	3	4	2	1	1	1	710	740	860	40	1770	860	2	650	7.1	37	1	3	2	2	2	32	71	71	1	1	1	2	1	2	2	1	1	69.2	0	0	75.5	10	1.9	81.9	0
31	1	61	27	6	990	1	1	2	5	8	2	2	1	1	920	1020	1330	30	1980	1330	4	910	8.1	43	1	0	1	1	2	7	30	30	1	1	0	2	2	1	2	1	1	53.4	7	1.2	69.95	22	3.75	83.2	17.4
32	1	101	24	5	700	1	1	2	3	6	2	2	1	1	630	650	740	-50	1880	740	6	600	14.3	37	1	3	2	2	2	33	78	78	1	1	1	2	1	2	2	1	1	63.3	0	0	70.1	0	1.7	78.3	0
33	1	85	25	5	940	2	1	2	4	7	2	1	1	1	840	970	1180	30	2210	1180	4	800	14.9	33	1	3	2	1	2	26	54	54	1	1	0	2	1	2	2	1	1	11.1	0	0	50.8	4.3	1.1	74.7	0
34	1	83	27	0	630	2	2	2	5	6	2	2	2	1	660	770	870	140	1470	870	1	600	4.8	24	1	3	2	1	2	35	38	38	1	1	2	2	1	2	2	2	2	66.3	0	5.7	68.5	0	6.1	74.1	0
35	1	115	26	1	560	1	2	2	2	4	2	2	1	1	570	630	750	70	1150	760	6	540	3.6	23	1	2	2	1	2	39	73	73	1	1	2	2	1	2	2	1	2	60	0	0	54.7	0	2.4	71.5	0
36	1	27	26	0	610	2	1	2	5	6	2	1	1	1	520	620		10		.	9	520	14.8		1			1	2	27	27	27	0	1	3	2	2	2	1	1	2	29.3	0	0	67.8	0	2.6	84.5	5.7
37	1	147	26	0	840	2	1	2	3	6	1	2	1	1	790	860	1130	20	1730	1160	7	790	6	39	1	2	2	2	2	84	126	147	3	2	1	2	2	2	2	1	1	56.5	6	0	68.9	8	1.5	81.1	3.6
38	1	80	28	2	920	2	1	2	4	8	2	2	1	1	890	1000	1340	80	1870	1340	5	850	7.6	32	1	0	1	1	2	37	43	43	1	1	1	2	1	2	2	1	1	57.6	1	0	73.8	0	1.3	84.4	2.3
39	1	121	24	2	660	2	1	2	2	3	2	2	1	1	520	730	910	70	1560	860	7	520	21.2	27	1	2	2	1	2	42	98	107	2	2	2	1	2	2	2	1	2	58.6	4.5	1.8	71	4.5	4.3	94.2	9.8
40	1	95	25	2	880	2	1	2	6	7	2	1	1	1	740	770	970	-110	1590	970	5	730	17	36	1	2	2	1	2	14	63	63	1	1	2	2	2	1	2	1	2	32.7	2.3	0	77.6	4.8	2.5	85.4	4.9
41	1	129	25	2	940	1	1	2	4	7	2	2	1	1	820	920	1090	-20	2140	1090	7	820	12.8	55	1	2	2	1	2	45	65	97	2	2	1	2	1	2	2	1	1	63.1	0	0	73.6	9.6	1.4	88.3	9.2
42	1	124	24	0	620	1	1	2	4	6	2	2	1	1	520	610	700	-10	1450	710	8	520	16.1	52	1	2	2	1	2	57	60	92	2	2	1	2	1	2	2	1	1	43.5	4.8	0	54.2	7	0	86.2	14
43	1	52	25	1	800	2	1	2	4	6	2	1	1	1	730	800	840	0		810	4	720	10	32	1	2	2	1	2	32	36	36	1	1	1	2	2	2	2	1	1	64.1	6.3	2.1	77.9	8.1	3.4	97.1	5.4
44	1	90	25	2	730	1	1	2	1	3	2	2	1	1	670	740	890	10	860	900	10	620	15.1	54	1	2	2	1	2	36	67	67	1	1	1	2	1	2	2	1	1	66.7	0	0	75.1	5.2	0	82.6	7
45	1	102	29	4	530	1	2	2	5	7	2	1	1	1	580	650	870	120	1100	8700				59	1	0	2	1	2	64	80	80	1	1	1	2	1	2	2	1	1	64	6.8	3.2	63.7	1.1	4.8	73.9	0
46	1	145	24	5	650	1	1	2	1	3	2	2	1	1	520	620	650	-30	1360	650	7	520	20	28	1	2	2	1	2	68	92	92	3	2	1	2	2	2	2	2	1	59.1	0	0	67.4	0	0	83.6	8.1
47	1	31	23	6	400	2	2	2	2	5	2	1	2	1	450	470	640	70	720	640	2	380	5		1	2	2	1	2	37	37	37	5	5	2	2	2	2	1	2	2	71.3	5	3	101.9	0	3.7	82.7	0
48	1	108	27	4	820	2	1	1	3	6	2	2	1	1	780	750	980	-70	1270	980	11	700	14.6	52	2	2	2	1	2	46	80	80	3	2	1	2	1	2	2	1	1	0	0	0	35.4	1.2	0	45.9	0
49	1	100	27	5	670	2	2	2	4	7	1	2	1	1	590	700	790	30	1290	280	7	590	11.9	49	1	2	2	1	2	78	83	83	1	1	1	2	1	2	2	1	1	68	0	0	69.4	4	2.5	87.4	11
50	1	90	24	0	770	2	1	2	5	8	1	2	1	1	730	830	850	60	2225	860	3	670	13	26	1	2	2	1	2	23	47	47	1	1	1	2	2	2	2	1	1	62.2	1.3	0	72.1	5.2	1.6	75.4	5.5
51	1	226	24	0	780	2	1	2	5	8	1	2	1	1	780	890	840	110	1480	890	5	720	7.7	168	1	2	2	2	2	88	132	132	3	2	0	2	1	2	2	2	1	0	0	0	69.8	2.6	2.7	75.8	4
52	1	77	25	6	720	1	1	1	7	8	2	2	1	1	640	720	840	0	1895	840	4	650	9.7	24	1	2	2	1	2	20	39	39	1	1	1	2	1	1	2	1	1	43.6	5	0	70.3	13.5	1.6	99	19
53	1	83	25	4	770	1	1	2	6	8	2	2	1	1	760	830	910	60	2025	910	8	720	6.5	26	1	2	2	1	2	32	48	54	1	1	1	2	1	2	2	1	1	31.6	5.2	0	65.3	5	2.5	82.3	17.1
54	1	26	24	5	620	1	1	2	5	6	2	2	1	1	630	770		150		.	6	600	3.2		1	2	2	1	2	27	27	27	0	1	1	2	1	2	1	1	1	62	0	0	63	5	4.3	72.5	12.9
55	1	90	24	5	670	1	1	2	6	8	2	2	1	1	650	750	830	80	1945	830	6	620	7.5	32	1	2	2	1	2	29	65	65	1	1	1	2	2	2	2	1	1	60	0	0	66.04	9	4.2	69.3	20
56	2	91	26	1	900	2	1	2	4	7	1	2	1	1	860	920	1210	20	2660	1870	1	1210	-34.4	35	1	2	2	1	2	42	71	71	2	2	1	2	1	2	2	1	1	19	2	0	66.6	9	4.7	70.6	18.2
57	2	182	26	4	540	1	2	2	5	7	1	1	1	1	610	620	790	80	1220	800	9	590	-9.3	64	1	2	2	1	2	44	64	64	1	1	4	2	1	2	2	1	2	64.8	15	2.8	67.3	13	4.6	69.7	0
58	2	74	26	2	930	1	1	2	5	7	2	2	1	1	880	1000	1030	70	1965	1040	5	870	6.5	40	1	2	2	1	2	23	50	50	1	1	1	2	1	2	2	1	1	42.3	15	0.9	64.4	27	3.7	73.2	9
59	2	263	23	2	500	2	1	2	4	6	2	2	1	1	500	510	580	10	1180	570	3	450	10	212	1	2	2	1	2	222	275	280	3	2	2	2	1	2	2	1	2	34.8	2	0	89.7	14	1.6	107.8	13
60	2	119	24	0	690	2	1	2	6	7	1	2	1	1	740	700	730	10	1795	760	4	670	2.9	37	1	2	2	1	2	22	66	66	1	1	1	2	1	2	2	1	1	64	4.3	1.7	73.2	8.4	4.2	87.6	4
61	2	100	27	3	610	1	2	2	6	8	2	1	1	1	550	600	710	-10	1190	710	4	500	18	51	1	2	2	1	1	31	42	42	1	1	1	2	1	2	2	1	1	40.7	6.5	0	72.8	5	2	108.2	7.2
62	2	95	24	2	620	1	1	2	4	8	2	1	1	1	600	670	700	50	1835	700	4	580	6.5	51	1	2	2	1	2	27	57	57	1	1	0	2	1	2	2	1	1	32	0	0	85.4	3.2	1.9	107.7	5
63	2	121	24	2	510	2	2	2	3	6	2	1	1	1	510	600	660	90	1315	630	4	460	9.8	70	1	2	2	1	2	63	84	84	3	2	1	2	1	2	2	1	1	0	0	0	70.5	5.8	2.4	81.3	13.7
64	2	99	24	2	650	1	1	2	4	8	2	1	1	1	630	770	690	120	1760	690	3	630	3.1	70	1	2	2	1	2	22	57	57	1	1	1	2	1	2	2	2	1	0	0	0	63.2	6.3	2.3	73.26	10
65	2	125	25	3	550	1	2	2	5	8	1	1	1	1	490	510	550	-40	1030	560	4	450	18.2	68	1	2	2	1	2	75	87	87	2	2	1	2	1	2	2	1	1	20.7	0	0	73.8	7.8	2.5	64.6	7.8
66	2	103	25	3	610	2	1	2	5	8	2	1	1	1	620	710	730	100	1450	730	4	620	-1.6	65	1	2	2	2	2	24	58	58	1	1	1	2	1	2	2	1	1	20.7	0	0	68.1	7	1.7	61.3	4.3
67	2	82	24	6	720	2	1	1	4	7	1	1	1	1	740	780	820	60	1810	820	4	690	4.2	54	1	1	1	1	2	27	69	69	1	1	2	2	1	2	2	1	2	0	0	0	35.05	31.6	2.3	76.7	10
68	2	129	24	3	380	1	2	2	5	7	2	1	1	1	410	440	520	60	970	510	3	380	0	84	2	1	1	1	2	61	75	75	1	1	2	2	1	2	2	1	2	57.1	7.9	3.1	78.6	0	61	93.5	0
69	2	104	25	1	700	2	1	2	3	5	2	2	1	1	650	720	780	20	1650	770	3	670	4.3	25	1	1	1	1	2	30	42	42	1	1	0	2	1	2	2	1	1	59.97	0	2.57	78	10.1	6.5	126.4	9
70	2	114	25	1	720	2	1	2	5	8	2	2	1	1	610	770	930	50	1880	920	6	610	15.3	87	1	2	2	1	2	43	65	65	1	1	1	2	2	2	2	1	1	62.5	6.9	2.2	73	11.6	4.9	92.5	10.4
71	2	48	30	3	970	2	2	2	6	9	2	2	1	1	920	1020	1400	50	1735	1400	9	885	8.8	5	1	0	1	1	2	2	2	2	0	1	1	2	1	1	2	1	1	17.6	11.3	0	0	0	0	26.5	82.1
72	2	105	29	4	850	2	2	2	5	5	1	1	1	1	970	990	1070	140	1400	1040	2	880	-3.5	20	1	3	2	1	2	15	49	49	3	2	0	2	1	2	2	1	1	32.2	0	0	60.8	9	2.9	44.9	17.7
73	2	129	25	4	810	2	1	2	5	8	1	2	1	1	710	750	790	-60	1510	810	5	700	13.6	66	1	3	2	1	2	32	82	127	2	2	1	2	1	2	2	1	1	55.7	4.9	1.8	72.9	7.7	4.3	92.7	13.8
74	2	106	25	1	430	1	2	2	4	8	2	1	1	1	490	560	650	130	1850	660	8	470	-9.3	36	1	1	1	1	2	34	64	64	1	1	1	2	1	2	2	1	1	42.2	2.3	0	66.9	0	2.8	82.5	15.2
75	2	108	24	4	770	2	1	2	4	8	2	2	1	2	710	780	860	10	1860	870	2	710	7.8	75	1	0	1	1	2	24	57	57	0	1	1	2	1	2	2	1	1	63.4	3.9	1.6	75.3	3.9	4.1	94.4	0
76	2	90	27	2	950	2	1	2	5	9	2	2	1	1	890	920	1000	-30	1870	1020	6	850	10.5	28	1	2	2	1	2	20	32	32	1	1	0	2	1	2	2	1	1	21.1	0	0	64.4	11.5	2.6	77.5	15.2
77	2	122	27	2	890	2	1	2	3	8	2	2	1	1	830	800	900	-90	1680	870	9	760	14.6	83	1	2	2	1	2	28	32	32	1	1	0	2	1	2	2	1	1	0	0	0	63.8	7.9	1.6	72.95	9.6
78	2	135	23	2	640	2	1	1	4	6	2	1	1	1	540	590	650	-50	1800	660	5	530	17.2	43	1	2	2	1	2	49	89	89	3	2	0	2	2	2	2	1	1	38.6	4.7	0	73.7	4.8	1.9	97.7	6.8
79	2	143	23	3	590	2	1	2	4	7	2	1	1	1	500	540	600	-50	1300	940	8	480	18.6	50	1	3	2	2	2	48	80	81	1	1	0	2	2	2	2	1	1	16.65	0	0	70	7	0	76.9	5.7
80	2	122	23	3	590	2	1	2	4	5	2	1	1	1	510	560	590	-30	2100	600	6	480	18.6	41	1	3	2	1	2	29	57	57	1	1	0	2	1	2	2	1	1	16.1	2	0	69.7	0	0	75.5	5.5
81	2	93	26	2	480	1	2	2	3	5	1	1	2	1	510	510	610	30	1260	610	4	470	2.1	63	1	3	2	2	2	45	50	50	3	2	0	2	1	2	2	1	1	30.2	3.9	0	71.8	3.9	2.4	96.5	4.6
82	2	80	29	3	780	1	2	2	6	7	2	1	2	1	710	760	840	-20	1335	860	6	700	10.3	31	1	2	2	1	2	1	21	21	0	1	0	2	1	2	2	1	1	0	0	0	68.3	19	5	67.7	8
83	2	176	28	2	570	2	2	2	4	8	2	1	1	1	530	540	650	-30	2100	670	4	500	12.3	57	1	1	1	1	2	46	126	188	2	2	0	2	1	2	2	1	1	62.3	5.3	0	81.8	3.7	2.6	103.5	8.8
84	2	28	24	0	300	1	2	2	3	7	2	1	2	1	340	340	620	40		620	1	300	0		1			1	2	29	29	29	5	1	0	2	1	2	1	1	1	57.7	3.3	4	89	10.3	8.3	106.56	3.3
85	2	70	26	1	920	2	1	2	6	9	2	2	1	2	810	890	1030	-30	2330	1060	4	810	12	28	1	2	2	1	2	3	27	27	0	1	0	2	1	2	2	1	1	44.74	8.7	2.6	68.2	18	4.4	93.3	20.4
86	2	21	25	6	910	2	1	2	4	10	2	2	1	1	1020	1130		220		NA	3	870	4.4		1	0	1	1	2	21	21	21	5	1	0	2	2	2	1	1	1	64.1	13.2	0	67.9	29.5	2.5	110.59	4.59
87	2	74	31	2	560	1	2	2	4	6	2	1	1	2	570	690	710	130	710	680	3	520	7.1		1	1	1	1	2	75	75	75	3	2	1	2	2	2	1	1	1	38.6	7.6	0	77.2	3.8	2.9	83.3	0
88	2	51	31	1	960	2	2	2	6	7	2	1	2	1	950	1110	1380	150	1480	1380	3	920	4.2	5	1	0	1	1	2	1	9	9	0	1	0	2	1	1	2	1	1	37.65	5.2	1.25	69.88	31.5	3.68	47.6	46.73
89	2	68	25	3	510	2	2	2	7	8	2	1	1	1	510	690	740	180	880	730	4	460	9.8	49	1	3	2	2	2	77	104	133	3	2	0	2	2	2	2	1	1	27	2	0	63.3	13.4	2.3	79.5	7.7
90	2	75	26	4	930	2	1	2	6	8	2	2	1	1	910	1000	1080	70	1690	1070	3	870	6.5	22	1	0	1	1	2	21	22	22	0	1	2	2	1	2	2	1	2	59.6	18.2	2.6	71.7	29	6.5	68.4	49.4
91	2	53	28	0	930	1	1	2	7	8	2	2	1	1	860	850	1120	-80		1150	4	820	11.8	9	1	1	1	1	2	1	1	1	0	1	0	2	1	1	2	1	1	50.5	5.4	0	70.8	20.8	0	94.3	32.5
92	2	112	25	3	690	2	1	2	6	8	2	1	1	1	690	810	860	120	1615	860	6	620	10.1	31	1	2	2	1	2	34	73	79	2	2	0	2	1	2	2	1	1	49	5.8	0	54.1	16.2	2.5	78.5	26.9
93	2	121	25	3	690	2	1	2	5	8	2	1	1	1	650	780	890	90	1800	890	6	630	8.7	39	1	2	2	1	2	35	71	72	1	1	0	2	2	2	2	1	1	32.5	4.3	0	56.9	17.6	2.5	84.4	28.8
94	2	185	25	0	370	1	2	2	5	8	2	1	1	1	400	470	530	100	940	540	3	370	0	51	1	3	2	2	2	90	170	182	3	2	0	2	2	2	1	1	1	60.8	10.8	3	72.1	7.7	4.4	89.7	18.9
95	2	73	27	0	830	2	1	2	5	9	2	1	1	1	780	880	1090	50	1740	1120	4	760	8.4	52	1	2	2	1	2	29	40	40	1	1	0	2	2	2	2	1	1	62	9.6	3	68.2	13.7	5.2	85.5	26.5
96	2	229	23	0	600	2	1	1	5	7	2	2	1	1	500	550	620	-50	1360	610	5	490	18.3	33	1	3	2	2	2	123	192	192	3	2	0	2	1	2	2	1	1	34.4	6.9	0	80.5	6.9	2.2	104.2	7.4
97	2	114	23	6	660	2	1	2	5	7	2	1	1	1	620	680	780	20	860	760	3	620	6.1	34	1	2	2	1	2	28	34	34	1	1	0	2	1	2	2	1	1	45.6	4.7	1.2	72.2	10	4.2	91.4	11
98	2	103	23	6	600	1	2	2	3	5	2	1	1	1	550	640	720	40	840	720	7	550	8.3	26	1	2	2	1	2	27	66	66	1	1	0	2	2	2	2	1	1	43.5	5	2	75.2	6.8	4.4	103.88	14.3
99	2	87	26	6	860	1	1	2	5	7	2	2	1	1	790	880	1110	20	1760	1070	6	780	9.3	64	1	3	2	1	2	46	89	91	3	2	1	2	1	2	2	1	1	53.2	8	1.3	68.3	9	2.7	85.1	16
100	2	99	24	3	630	1	1	2	5	7	2	2	1	1	600	700	740	70	830	760	4	550	12.7	33	1	3	2	1	2	29	58	58	1	1	0	2	1	2	2	1	1	56.8	8	1.9	75.4	6	4.2	105.9	12
101	2	70	29	2	700	1	2	2	5	8	2	1	1	1	710	800	900	100	1250	850	4	640	8.6	27	1	2	2	1	2	12	23	23	0	1	1	2	1	2	2	1	1	45.5	8	0	69.8	20	1.7	86	17
102	2	174	26	4	860	1	1	2	1	4	2	1	1	1	830	920	870	60	1370	910	5	790	8.1	17	1	3	2	1	2	38	86	110	3	2	0	2	1	2	2	1	1	34.4	0	0	43.3	0	1.2	68.6	8
103	2	86	25	4	660	1	1	1	4	7	2	2	1	1	640	740	810	80	1800	820	5	630	4.5	27	1	1	1	1	2	21	28	28	1	1	0	2	1	2	2	1	1	25.9	5	0	65.8	7	2	86	15
104	2	376	26	2	840	1	1	2	5	7	2	2	1	1	730	740	840	-100	1230	860	4	720	14.3	34	1	3	2	2	2	62	154	154	3	2	0	2	1	2	2	1	1	29	4	0	93.1	20	1.8	108.9	30
105	2	482	27	3	950	1	1	2	6	7	2	2	1	1	900	970	1080	20	1720	1080	5	880	7.4	18	1	1	1	1	2	163	167	167	3	2	0	2	1	2	2	1	1	57.37	29.47	0	72.34	41.8	5.3	83.08	41.76
106	2	148	27	3	930	1	1	2	4	7	2	2	1	1	880	980	950	50	1530	960	3	830	10.8	15	2	0	1	1	2	21	49	49	2	2	0	2	1	2	2	1	1	57.2	0	3.5	65.8	0	8.4	85.3	0
107	2	103	29	1	540	2	2	2	4	7	2	1	1	1	520	500	630	-40	820	640	5	490	9.3	37	1	2	2	1	2	31	39	39	1	1	0	2	1	2	2	1	1	36.8	7.4	0	79.1	15.3	2.8	89.2	26.4
108	2	4	23	4	400	1	2	2	3	8	2	1	1	1						.	4	380	5		1			1	2	4	4	4	5	5	0		1	1	1	1	1	22.5	0	0	61.25	0	3.25	72.2	0
109	2	37	33	4	990	2	2	2	5	7	2	1	1	1	970	1110	1385	120	1185	1305	4	940	5.1	4	1	0	1	1	2	2	5	5	0	1	0	2	1	1	2	1	1	47.58	20.2	0	48.19	55.32	2.66	30.95	71.58
110	2	101	27	5	780	2	2	2	1	4	2	1	2	2	800	880	870	100	1460	870	3	750	3.8	49	1	3	2	1	2	23	25	25	0	1	2	2	1	2	2	1	2	30	4	0	68.3	26	2.5	92.6	49
111	2	140	25	0	800	2	1	1	5	5	2	2	1	1	720	850	910	50	2190	890	7	720	10	45	1	2	2	1	2	27	77	77	3	2	0	2	1	2	2	1	1	23.3	3.75	0	67.4	19.2	2.5	84.4	21.3
112	2	76	27	3	970	2	1	1	4	8	2	1	1	1	900	900	1135	-70	1945	1160	6	860	11.3	14	1	2	2	1	2	10	14	14	0	1	0	2	1	2	2	1	1	55.6	23	1.2	45.4	43.5	3.46	48.3	46
113	2	68	26	3	890	1	1	2	6	7	2	2	1	1	820	890	1000	0	2070	1000	5	800	10.1	13	1	2	2	1	2	4	37	37	1	1	0	2	1	1	2	1	1	17.75	4.5	0	70.7	13.95	1.5	71.48	12.5
114	2	135	26	3	760	2	1	2	6	7	1	2	1	1	810	880	980	120	1860	1050	3	750	1.3	30	1	2	2	1	2	28	67	67	1	1	0	2	1	2	2	1	1	18.8	2.6	0	62.9	28.9	2.9	70.3	32
115	2	111	26	3	850	1	1	1	7	8	2	2	1	1	820	850	930	0	1970	930	5	790	7.1	59	1	2	2	1	2	3	37	37	1	1	0	2	1	1	2	1	1	34	16.4	0	63.8	10.7	2.6	79.9	21.9
116	2	93	24	6	790	2	1	1	3	6	1	1	1	1	660	710	880	-80	2260	890	6	650	17.7	30	1	2	2	1	2	22	28	28	1	1	0	2	1	2	2	1	1	58	0	1.6	63.1	5	3	82	0
117	2	90	25	2	530	2	2	2	4	5	2	1	1	1	520	680	680	150	1540	1875	4	490	7.5	31	1	2	2	1	2	23	54	0	1	1	1	2	1	2	2	1	1	52.9	7.5	0	68.5	15	2.2	94.2	12
118	2	73	30	4	760	2	2	2	6	8	2	1	1	2	760	810	950	50	1030	1865	4	720	5.3	30	1	1	1	1	2	1	7	0	1	1	1	2	2	1	2	1	1	62.8	8.8	2.3	76.5	13.7	4.1	86.4	19.4
119	2	97	26	6	870	1	1	1	3	6	2	2	1	2	800	860	950	-10	1840	.	8	710	18.4	25	1	2	2	1	2	2	50	0	1	1	1	2	1	2	2	1	1	56.1	9.2	1.4	70.1	13.2	3.6	86.6	21.8
120	2	93	26	3	920	1	1	2	5	10	2	2	1	1	780	960	940	40	1780	2720	7	780	15.2	48	1	2	2	1	2	23	41		1	1	1	2	1	2	2	1	1	59.6	17.4	0	23.1	60	0	66.1	31.3
121	2	123	24	4	790	2	1	2	4	8	2	2	1	1	740	800	810	10	2050	3810	6	710	10.1	45	1	3	2	2	2	27	85	0	3	2	1	2	1	2	2	1	1	35.5	2.5	0	74.1	10.5	0.4	106.2	10.8
122	2	113	26	6	700	2	2	2	2	5	2	2	2	1	680	760	890	60	1555	3420	9	650	7.1	30	2	3	2	1	2	29	71	0	3	2	2	2	1	2	2	2	2	32.4	1.4	0	74.5	4.3	5.8	72.5	0
123	2	69	27	3	960	1	1	1	6	9	2	2	1	1	890	940	1100	-20	2000	2280	5	870	9.4	4	1	1	1	1	2	2	2	0	0	1	1	1	1	1	2	1	1	17.7	0	0	65.3	45.8	2.6	38.5	78.9
124	2	8	24	0	690	2	1	1	3	6	1	2	1	1	640					640	4	620	10.1		1				2	8	8	0	5	1	1	2	2	1	1	2	1	61.1	5.8	2.5	76.4	15	5.1	102	26.2
125	2	121	26	4	890	1	1	2	7	9	2	2	1	1	830	880	1060	-10	2165	3930	4	820	7.9	12	1	2	2	1	2	1	57	9	1	1	1	2	1	2	2	1	1	58.2	33	0	70.5	25.8	2.8	86.1	7
126	2	72	28	5	850	1	1	2	8	9	2	1	1	2	780	890	990	40	1440	.	5	780	8.2	20	1	0			2	1	30	0	1	1	1	2	1	1	2	1	1	22.8	3.5	0	61.6	15.8	2.4	88.75	15
127	2	127	26	1	900	1	1	1	6	7	2	1	1	1	810	780	950	-120	1420	3215	4	820	8.9		1	3	2	2	2	18	43	0	1	1	2	2	1	1	2	1	2	45.6	7.2	2.5	69.5	29	5.5	91	28
128	2	81	26	2	850	2	1	1	6	9	2	2	1	1	790	850	1030	0	1765	2610	5	780	8.2	6	1	2	2	1	2	2	44	0	1	1	1	1	1	1	2	1	1	1.17	4.7	0	58.17	20	0	62.98	31
129	2	112	24	5	650	1	1	2	7	8	2	2	1	1	660	770	830	120	2030	3100	4	610	6.2	17	1	0	1		2	31	60	8	1	1	1	2	1	2	2	1	1	59.3	27	2.8	78.5	29.2	5.1	90.6	38.7
130	2	79	25	6	910	2	1	2	5	7	2	1	1	1	850	870	1040	-40	2250	2470	6	870	4.4	11	2	2	2	1	2	2	35	0	1	1	1	2	1	2	2	1	1	34	25	0	44.7	51.6	1.4	31.8	60.4
131	2	102	25	6	850	1	1	2	4	5	2	1	1	1	770	820	980	-30	1995	2925	6	770	9.4	13	1	1	1	1	2	3	45	0	1	1	1	2	1	2	2	1	1	38.2	15.3	2.7	78.8	40.7	8.7	93.6	45.2
132	2	120	26	4	960	2	1	1	4	7	2	1	1	1	850	1000	1170	40	2235	3800	7	850	11.5	5	1	1	1	1	2	1	67	46	2	2	1	2	1	1	2	1	1	35.3	38.5	0	45	48.4	0	49.2	55
133	2	160	24	0	600	1	1	2	4	6	2	2	1	1	590	690	800	90	1790	4640	4	560	6.7	12	1	3	2	2	2	56	86	74	2	2	1	2	2	2	2	1	1	66.8	7	1.2	76.6	0	4.8	109.3	14.2
134	2	136	24	5	660	1	1	2	5	7	2	1	1	1	610	720	880	60	1950	3260	4	580	12.1	20	2	3	2	2	2	35	78	0	1	1	2	2	2	2	2	2	2	0	0	0	65.7	0	2.6	80.7	14
135	2	132	24	5	840	1	1	2	4	6	2	1	1	1	800	720	1030	-120	1810	3585	8	700	16.7	28	1	2	2	1	2	57	97	35	3	2	1	2	2	2	2	1	1	0	0	0	69.9	7.1	2.6	82	17.3
136	2	56	29	1	950	1	1	2	6	8	2	1	2	1	890	970	1340	20	2070	2280	4	840	11.6	9	1	0	1		2	1	4	0	0	1	1	2	1	1	2	1	1	19.5	50.5	0	31	80	0	25.4	68.5
137	2	101	29	0	710	2	2	2	5	7	2	2	1	1	740	760	980	50	1420	3190	5	640	9.9	11	1	0	1		2	1	4	1	0	1	1	1	1	1	2	1	1	44.7	15.7	0	25.8	56.7	0	91.8	40
138	2	126	24	1	660	2	1	2	2	5	2	2	1	1	610	720	970	60	2170	3650	3	510	22.7	7	1	3	2	1	2	36	96	0	3	2	2	2	1	2	2	1	2	65.5	12	0	71.9	20	2.7	101.1	37
139	2	156	25	0	680	1	1	2	6	7	2	2	1	1	660	700	790	20	1820	4135	3	630	7.4	10	1	3	2	2	2	38	107	49	3	2	2	2	1	2	2	1	2	19.3	8.8	0	72.9	46	8.6	74.6	66.2
140	2	195	25	0	620	1	1	2	4	6	2	2	1	1	660	710	830	90	1750	4910	5	610	1.6	10	1	3	2	1	2	37	154	41	3	2	1	2	1	2	2	1	1	17.6	14.5	0	63.4	46.2	8.4	69.6	53.2
141	2	6	27	3	940	1	1	1	4	8	2	1	1	2						940					1				2	6	6	0	5	5	2	2	2	1	2	1	2	67.4	15.9	0	59.5	14.4	2.3	60.1	21.2
142	2	25	22	6	500	1	1	1	2	4	1	2	1	1	460	450		-50		960	3	450	10	21	1				2	25	25	0	5	5	2	2	2	2	1	2	2	73.8	8	5.6	106.8	12.5	7.9	115	8.8
[truncated: 30 more columns]
